# Supplementary material for: Effects of Ambient Air Pollutants on Hospital Admissions among Children Due to Asthma and Wheezing-Associated Lower Respiratory Infections in Mysore, India: A Time Series Study
Source: Children (Basel). 2023 Jul 31;10(8):1322. doi: 10.3390/children10081322 (PMC10453753; doi:10.3390/children10081322)
Supplement: Supplementary file 1 [file children-10-01322-s001.zip]

Archive with 1 entries (1 files):
- children-2478852-supplementary.pdf
